# Supplementary material for: Concentrations of persistent organic pollutants in maternal plasma and epigenome-wide placental DNA methylation
Source: Clin Epigenetics. 2020 Jul 13;12:103. doi: 10.1186/s13148-020-00894-6 (PMC7371466; doi:10.1186/s13148-020-00894-6)
Supplement: Supplementary file 6 — Additional file 6: Supplementary Tables: Table S1. Characteristics of the study subsample and of the full NICHD fetal Growth Studies – Singletons. Table S2: Description of the maternal plasma persistent organic pollutants concentrations. TableS3: Top-significant adjusted difference (BACON-corrected FDR p-values < 0.05) in placenta DNA methylation associated with maternal POP. Table S4: Differentially methylated regions (DMR) analysis. TableS5: Correlations between DNA methylation at the top differentially methylated CpG sites and gene expression in placenta. Table S6: Significant associations between maternal blood levels of POP and expression of genes near the top significant DNA methylation CpG sites. Table S7: Top 10 pathways of diseases and biological function from IPA. TableS8: IPA Canonical Pathway. Table S9: Network identified by Ingenuity Pathway Analysis. Table S10: Placental cis-eQTL analysis of top-significant (Bacon-adjusted FDR P-value<0.05) CpGs. Table S11: Cis-meQTL analysis of top-significant (Bacon-adjusted FDR P-value<0.05) CpGs. Table S12: Spearman correlation between top differentially methylated CpG sites and neonatal anthropometry. Table S13: Spearman correlation between neonatal anthropometry and gene-expression that were significantly correlated with the methylation on the corresponding CpG sites. Table S14: Comparison with previous EWAS on chemicals. Table S15: Sensibility analysis further adjusted for clinical sites for the CpG sites differentially methylated in the original model. [file 13148_2020_894_MOESM6_ESM.xlsx]

## Sheet: Titles
Concentrations of persistent organic pollutants in maternal plasma and epigenome-wide placental DNA methylation
	Supplementary Tables
		Table S1: Characteristics of the study subsample and of the full NICHD fetal Growth Studies – Singletons
		Table S2: Description of the maternal plasma persistent organic pollutants concentrations
		Table S3: Top-significant adjusted difference (BACON-corrected FDR p-values < 0.05) in placenta DNA methylation associated with maternal POP
		Table S4: Differentially methylated regions (DMR) analysis
		Table S5: Correlations between DNA methylation at the top differentially methylated CpG sites and gene expression in placenta
		Table S6: Significant associations between maternal blood levels of POP and expression of genes near the top significant DNA methylation CpG sites
		Table S7: Top 10 pathways of diseases and biological function from IPA
		Table S8: IPA Canonical Pathway
		Table S9: Network identified by Ingenuity Pathway Analysis
		Table S10: Placental cis-eQTL analysis of top-significant (Bacon-adjusted FDR P-value<0.05) CpGs
		Table S11: Cis-meQTL analysis of top-significant (Bacon-adjusted FDR P-value<0.05) CpGs
		Table S12: Spearman correlation between top differentially methylated CpG sites and neonatal anthropometry
		Table S13: Spearman correlation between neonatal anthropometry and gene-expression that were significantly correlated with the methylation on the corresponding CpG sites
		Table S14: Comparison with previous EWAS on chemicals
		Table S15: Sensibility analysis further adjusted for clinical sites for the CpG sites differentially methylated in the original model

## Sheet: Table S1
Table S1: Characteristics of the study subsample and of the full NICHD fetal Growth Studies – Singletons
		Mean ± SD
		or N (%)
		or Median [p25-p75]
		Women included (n=260)	Full cohort (n=2,802)
Maternal age, years		27.6 ± 5.2	28.2 ± 5.5
Gestational age at enrollment, weeks		12.7 ± 0.9	12.7 ± 1.0
Maternal pre-pregnancy BMI, kg/m2		23.3 ± 2.9	25.5 ± 5.2
Maternal race/ethnicity
Non-Hispanic White		67 (25.8)	751 (26.8)
Non-Hispanic Black		59 (22.7)	781 (27.9)
Hispanic		86 (33.1)	803 (28.7)
Asians		48 (18.5)	467 (16.7)
Parity
Nulliparous		126 (48.5)	1319 (47.1)
Parous		134 (51.5)	1483 (52.9)
Infant sex
Male		130 (50.0)	1249 (44.6)
Female		130 (50.0)	1309 (46.7)
Maternal POPs plasma concentration
Chemical class	Chemicals
OCPs (ng/g)	HCB	6.28 [3.50, 10.10]	7.04 [4.05, 10.62]
	Trans-nonachlor	4.25 [2.48, 7.35]	4.56 [2.49, 7.83]
	p,p’-DDE	85.26 [54.09, 218.81]	83.25 [52.34, 172.10]
	Σ OCPs	98.83 [65.70, 228.20]	97.39 [64.04, 185.18]
PBDEs (ng/g)	PBDE 47	8.64 [3.60, 16.67]	8.76 [3.89, 17.44]
PCBs (ng/g)	PCB 138/158	5.03 [2.78, 8.17]	4.94 [2.86, 8.27]
	PCB 153	5.74 [3.18, 10.09]	5.82 [3.22, 10.31]
	PCB 180	3.30 [1.90, 5.25]	3.38 [1.94, 5.81]
	Σ PCBs	14.13 [8.06, 23.24]	14.29 [8.36, 24.09]
PFASs (ng/mL)	PFDA	0.24 [0.16, 0.42]	0.25 [0.16, 0.42]
	PFHxS	0.70 [0.43, 1.27]	0.71 [0.45, 1.24]
	PFNA	0.75 [0.54, 1.22]	0.77 [0.54, 1.17]
	PFOA	2.20 [1.30, 3.07]	2.03 [1.33, 3.03]
	PFOS	4.74 [3.20, 7.65]	5.18 [3.41, 8.01]
	PFUnDA	0.16 [0.09, 0.32]	0.19 [0.10, 0.36]
	Σ PFASs	9.33 [6.39, 14.09]	9.82 [6.66, 14.30]
Abbreviation: POP: persistent organic pollutant
NOTE: All POP concentrations were based upon machine measured concentrations without substitution of concentrations <LOQ. OCPs, PCBs and PBDEs concentrations are adjusted for total plasma lipids. Missing data have been imputed.

## Sheet: Table S2
Table S2: Description of the maternal plasma persistent organic pollutants concentrations
Chemicals	MD (p25, p75)	%<LOQ
β-HCH	0.00 (0.00, 4.50)	0.52
ϒ-HCH	0.00 (0.00, 0.00)	0.93
HCB	6.28 (3.50, 10.05)	0.1
Oxychlordane	2.40 (0.56, 4.50)	0.29
Trans-chlordane	-0.12 (-0.81, 0.47)	0.8
Trans-nonachlor	4.24 (2.48, 7.27)	0.09
p,p’-DDE	85.12 (54.08, 216.50)	0
o,p’-DDD	0.00 (0.00, 0.00)	0.95
p,p’-DDD	0.00 (0.00, 0.52)	0.72
P,P’-DDT	1.12 (0.00, 2.77)	0.36
Mirex	0.00 (0.00, 0.78)	0.69
PBB 153	0.00 (0.00, 0.00)	0.99
PBDE 28	0.00 (0.00, 0.95)	0.65
PBDE 47	8.64 (3.60, 16.61)	0.05
PBDE 85	0.00 (0.00, 0.00)	0.97
PBDE 99	2.10 (0.00, 5.45)	0.37
PBDE 100	2.15 (0.00, 4.61)	0.26
PBDE 153	0.00 (0.00, 5.46)	0.63
PBDE 154	0.91 (0.00, 3.02)	0.6
PBDE 183	0.00 (0.00, 0.00)	1
PBDE 209	0.00 (0.00, 0.00)	1
PCB 5/8	0.05 (-0.72, 0.53)	0.87
PCB 18/17	-0.14 (-1.08, 0.64)	0.79
PCB 22	-0.06 (-0.24, 0.10)	0.98
PCB 31/28	0.45 (-0.69, 1.31)	0.63
PCB 33/20	-0.09 (-0.43, 0.18)	0.95
PCB 37	-0.03 (-0.15, 0.08)	0.99
PCB 41/64	-0.17 (-0.56, 0.21)	0.91
PCB 44	-0.21 (-0.66, 0.14)	0.94
PCB 47/48/75	0.02 (-0.28, 0.20)	0.96
PCB 49/43	-0.13 (-0.47, 0.11)	0.95
PCB 52/73	-0.45 (-1.35, 0.48)	0.81
PCB 66/80	0.21 (-0.03, 0.57)	0.85
PCB 70/76	-0.28 (-0.81, 0.21)	0.9
PCB 74/61	1.01 (0.50, 1.87)	0.42
PCB 90/101/89	-0.50 (-1.52, 0.26)	0.84
PCB 93/95	-0.44 (-1.44, 0.29)	0.87
PCB 99	0.92 (0.45, 1.74)	0.46
PCB 85/120	-0.00 (-0.10, 0.09)	1
PCB 110	-0.29 (-0.79, 0.14)	0.92
PCB 118/106	1.85 (1.00, 3.05)	0.22
PCB 105/127	0.65 (0.29, 1.03)	0.65
PCB 114/122	0.13 (0.05, 0.20)	0.98
PCB 128	0.10 (0.00, 0.18)	0.98
PCB 137	0.24 (0.11, 0.43)	0.93
PCB 138/158	5.03 (2.76, 8.16)	0.02
PCB 146/161	0.54 (0.30, 1.16)	0.65
PCB 153	5.74 (3.17, 10.03)	0.04
PCB 156	0.56 (0.37, 0.92)	0.71
PCB 157	0.13 (0.06, 0.22)	0.99
PCB 167	0.21 (0.11, 0.35)	0.95
PCB 170	1.29 (0.81, 2.16)	0.29
PCB 172/192	0.14 (0.05, 0.30)	0.96
PCB 177	0.20 (0.09, 0.44)	0.9
PCB 180	3.29 (1.89, 5.22)	0.04
PCB 182/187	1.15 (0.54, 2.26)	0.4
PCB 183	0.52 (0.26, 0.83)	0.75
PCB 194	0.59 (0.37, 0.98)	0.66
PCB 195	0.18 (0.09, 0.27)	0.99
PCB 196/203	0.68 (0.39, 1.19)	0.58
PCB 199	0.59 (0.31, 1.07)	0.64
PCB 202	0.14 (0.04, 0.32)	0.96
PCB 206	0.37 (0.20, 0.65)	0.85
PCB 208	0.15 (0.06, 0.30)	0.99
PCB 209	0.26 (0.16, 0.43)	0.94
NMeFOSAA	8.64 (4.16, 20.38)	0.21
PFDA	40.06 (26.25, 70.63)	0.02
PFDoDA	4.26 (2.03, 7.55)	0.5
PFDS	2.19 (0.56, 4.25)	0.94
PFHpA	4.02 (0.89, 9.34)	0.59
PFHxS	115.14 (68.19, 208.12)	0
PFNA	130.58 (91.15, 205.40)	0
PFOA	357.49 (224.39, 516.41)	0
PFOS	819.92 (541.14, 1,317.59)	0
PFOSA	0.00 (-0.35, 0.00)	1
PFUnDA	27.40 (15.56, 53.60)	0.02
NOTE: All POP concentrations were based upon machine measured concentrations without substitution of concentrations <LOQ. OCPs, PBB, PCBs and PBDEs concentration are adjusted for total plasma lipids. Missing data have been imputed.
LOQ: limit of quantification

## Sheet: Table S3
Table S3: Top-significant adjusted difference (BACON-corrected FDR p-values < 0.05) in placenta DNA methylation associated with maternal POP
Chemicals	CpG	Chr	Position	Relation to Island	Gene	Gene Group	logFC	[95% CI]	Nominal p-value	BACON-corrected p-value	BACON-corrected FDR p-value
HCB	cg27066638	chr19	19754454	Island	GMIP	1stExon	-7.98	[-10.47, -5.48]	1.56572e-09	6.70125e-08	0.0274149
	cg11792277	chr6	135819237	S_Shore	C6orf217	Body	1.27	[0.87, 1.67]	2.19279e-09	1.69139e-07	0.0345975
Trans-nonachlor	cg27641830	chr20	34330297	Island	RBM39	TSS200	-5.52	[-6.81, -4.24]	3.70131e-15	9.07112e-12	3.711e-06
	cg04689409	chr10	25305075	N_Shore	THNSL1	TSS1500	-2.76	[-3.47, -2.05]	7.19206e-13	8.12685e-10	0.000166235
	cg19851715	chr6	26273145	N_Shore	HIST1H2BI	TSS200	0.6	[0.44, 0.77]	1.79033e-11	7.13528e-09	0.000973017
	cg00718518	chr5	171766029	N_Shore	SH3PXD2B	Body	-0.26	[-0.34, -0.18]	1.19629e-09	3.22796e-07	0.0304032
	cg19358877	chr19	57019279	Island	ZNF471	1stExon	-2.47	[-3.25, -1.69]	1.84474e-09	4.5249e-07	0.0304032
	cg13406593	chr9	133767851	OpenSea	QRFP	nearest gene	-0.29	[-0.39, -0.20]	2.17237e-09	5.13846e-07	0.0304032
	cg17462356	chr17	80056334	Island	FASN	TSS1500	-2.76	[-3.64, -1.89]	2.51216e-09	5.75256e-07	0.0304032
	cg23330710	chr20	44044709	Island	PIGT	TSS200	-1.37	[-1.81, -0.94]	2.62116e-09	5.94536e-07	0.0304032
	cg07814876	chr1	235492429	S_Shore	GGPS1;ARID4B	5'UTR	-2.18	[-2.88, -1.49]	3.07723e-09	6.73296e-07	0.0306051
	cg04568710	chr12	38710424	Island	ALG10B	TSS200	-0.95	[-1.26, -0.64]	5.5914e-09	1.06831e-06	0.0437048
p,p’-DDE	cg24596729	chr1	165345813	OpenSea	LMX1A	nearest gene	0.13	[0.10, 0.16]	1.05925e-13	1.2719e-10	5.20336e-05
	cg13910813	chr9	117157614	N_Shelf	AKNA	TSS1500	-0.26	[-0.33, -0.19]	1.70593e-11	7.74425e-09	0.00158409
Σ OCPs	cg26773954	chr13	111969980	OpenSea	TEX29	nearest gene	-0.663671	[-0.82, -0.51]	1.42562e-15	1.05996e-11	4.3363e-06
	cg17949915	chr4	111558157	N_Shelf	PITX2	1stExon	0.284451	[0.21, 0.36]	1.07039e-13	6.77822e-10	9.24326e-05
	cg13910813	chr9	117157614	N_Shelf	AKNA	TSS1500	-0.376594	[-0.47, -0.28]	1.3743e-13	4.48214e-10	9.16823e-05
	cg26605427	chr16	88729918	Island	MGC23284	Body	-1.79509	[-2.26, -1.33]	6.93505e-13	1.63079e-09	0.00016679
	cg24596729	chr1	165345813	OpenSea	LMX1A	nearest gene	0.169224	[0.12, 0.22]	1.47115e-11	3.09747e-08	0.00196743
	cg03733433	chr11	6502629	Island	FXC1;ARFIP2	TSS200	-1.71415	[-2.19, -1.24]	1.47283e-11	1.77995e-08	0.00145636
	cg04203084	chr3	49131538	Island	QRICH1	TSS200	-0.228034	[-0.29, -0.16]	3.37181e-11	3.36642e-08	0.00196743
	cg14644387	chr6	33173137	S_Shore	HSD17B8	Body	-0.105089	[-0.14, -0.07]	9.33764e-11	7.32665e-08	0.00374667
	cg02303677	chr10	71177158	OpenSea	TACR2	TSS1500	0.176196	[0.12, 0.23]	1.10858e-10	1.4171e-07	0.00527035
	cg11938455	chr6	15622032	OpenSea	DTNBP1	Body	-0.155912	[-0.2, -0.11]	1.26752e-10	9.24005e-08	0.00383045
	cg25494665	chr13	42623369	Island	DGKH	Body;Body	-1.18106	[-1.53, -0.84]	1.28983e-10	9.3631e-08	0.00383045
	cg21733927	chr17	75283979	OpenSea	SEPT9	1stExon	-0.116857	[-0.15, -0.08]	2.68458e-10	1.6295e-07	0.00555525
	cg08704611	chr17	80376099	N_Shore	HEXDC	TSS200	-0.788851	[-1.02, -0.55]	3.16623e-10	1.84512e-07	0.00580648
	cg17472664	chr2	236486347	OpenSea	AGAP1	Body	-0.11582	[-0.15, -0.08]	6.04841e-10	2.99928e-07	0.00876433
	cg22277154	chr13	31020468	S_Shore	HMGB1	nearest gene	-0.0979184	[-0.13, -0.07]	7.94654e-10	3.67836e-07	0.0100321
	cg02641917	chr2	198127245	OpenSea	ANKRD44	nearest gene	-0.125461	[-0.16, -0.09]	2.08076e-09	7.52814e-07	0.0192485
	cg26314399	chr5	155101	OpenSea	PLEKHG4B	Body	-0.125611	[-0.17, -0.09]	2.45347e-09	8.50523e-07	0.0204676
	cg00045303	chr21	37432620	Island	SETD4	5'UTR	-0.486319	[-0.64, -0.33]	4.93645e-09	1.42491e-06	0.031397
	cg11426427	chr8	48649457	N_Shore	KIAA0146	nearest gene	-0.222674	[-0.29, -0.15]	5.09373e-09	1.45818e-06	0.031397
	cg00517532	chr6	3232025	Island	TUBB2B	nearest gene	-0.239331	[-0.32, -0.16]	5.63989e-09	1.57162e-06	0.0318621
	cg06510261	chr3	111852227	OpenSea	GCET2	TSS200	-0.142154	[-0.19, -0.1]	6.14505e-09	1.67389e-06	0.0318621
	cg02921350	chr14	69260300	Island	ZFP36L1	TSS1500	-0.144071	[-0.19, -0.1]	6.34347e-09	1.71343e-06	0.0318621
	cg13222915	chr1	184598594	OpenSea	C1orf21	nearest gene	-0.0957979	[-0.13, -0.06]	8.75325e-09	2.16997e-06	0.0375718
	cg03196627	chr15	79298606	OpenSea	RASGRF1	TSS1500	-0.2732	[-0.36, -0.18]	8.94203e-09	2.20416e-06	0.0375718
PBDE 47	cg06801544	chr3	53926035	Island	SELK	TSS200	-0.56	[-0.67, -0.46]	2.61134e-21	2.74759e-17	1.12404e-11
	cg16101101	chr1	153643504	Island	ILF2	TSS200	-0.65	[-0.78, -0.52]	6.34809e-20	5.82609e-16	1.19173e-10
	cg07455051	chr2	128051853	Island	ERCC3	TSS200	-0.62	[-0.74, -0.49]	1.57411e-18	1.1548e-14	1.57476e-09
	cg25161252	chr19	56042539	Island	SBK2	Body	-0.15	[-0.18, -0.11]	4.1841e-14	8.76901e-11	7.95547e-06
	cg03189756	chr1	241803820	S_Shore	OPN3	TSS200	-0.51	[-0.64, -0.39]	4.7329e-14	9.72312e-11	7.95547e-06
	cg24801210	chr3	101293432	Island	PCNP	Body	-0.66	[-0.82, -0.50]	5.97006e-14	1.18084e-10	8.05138e-06
	cg23691743	chr14	23788707	N_Shore	PABPN1	TSS1500	0.12	[0.09, 0.15]	8.95484e-13	1.7425e-09	0.000101837
	cg02455615	chr11	33183110	Island	CSTF3	TSS200	-0.56	[-0.71, -0.41]	2.83438e-12	2.82128e-09	0.000134248
	cg24877391	chr2	61244844	OpenSea	PEX13	1stExon	-0.53	[-0.67, -0.39]	2.99946e-12	2.95339e-09	0.000134248
	cg04686117	chr10	13696795	N_Shore	FRMD4A	Body	-0.2	[-0.25, -0.14]	6.70491e-12	5.64531e-09	0.000204991
	cg24192328	chr14	75422347	Island	PGF	TSS200	-0.13	[-0.16, -0.09]	7.14381e-12	5.93997e-09	0.000204991
	cg06869505	chr1	15527517	OpenSea	TMEM51	5'UTR	-0.09	[-0.11, -0.06]	7.25337e-12	6.01293e-09	0.000204991
	cg18209470	chr7	116199599	OpenSea	CAV1	3'UTR	0.13	[0.09, 0.16]	1.15912e-11	1.34544e-08	0.000393158
	cg04675542	chr5	150284416	Island	ZNF300	TSS200	-0.29	[-0.37, -0.21]	1.16631e-11	8.79444e-09	0.000276755
	cg26935330	chr17	54678114	S_Shelf	NOG	nearest gene	-0.19	[-0.24, -0.13]	2.59263e-11	1.66122e-08	0.00045307
	cg10123514	chr6	32904061	OpenSea	HLA-DMB	Body	0.1	[0.07, 0.13]	6.68083e-11	5.3056e-08	0.00127678
	cg04562739	chr20	5107446	Island	CDS2	TSS200	-0.83	[-1.07, -0.59]	1.10966e-10	5.22913e-08	0.00127678
	cg00559054	chr3	156273071	Island	SSR3	TSS200	-0.48	[-0.62, -0.34]	1.71411e-10	7.34844e-08	0.00167014
	cg10508760	chr1	166853789	Island	TADA1	nearest gene	0.14	[0.10, 0.18]	1.73718e-10	1.11179e-07	0.00239385
	cg17248267	chr2	36815511	OpenSea	FEZ2	Body	0.17	[0.12, 0.22]	1.90225e-10	1.19235e-07	0.00243895
	cg02584377	chr12	122489545	OpenSea	BCL7A	Body	0.05	[0.03, 0.06]	2.5045e-10	1.47338e-07	0.00263315
	cg02155627	chr7	56032821	Island	GBAS	Body	-0.21	[-0.28, -0.15]	3.48009e-10	1.27554e-07	0.00248489
	cg11464615	chr19	18717783	Island	CRLF1	TSS200	-0.13	[-0.18, -0.09]	4.21653e-10	1.48038e-07	0.00263315
	cg04135861	chr2	62115680	Island	CCT4	1stExon	-0.17	[-0.23, -0.12]	4.78563e-10	1.63296e-07	0.00278352
	cg12240002	chr15	100890168	N_Shore	FLJ42289	Body	0.14	[0.10, 0.19]	1.17619e-09	4.7992e-07	0.0068564
	cg08684066	chr4	89299173	N_Shore	HERC6	TSS1500	-0.13	[-0.17, -0.09]	1.26001e-09	3.4456e-07	0.00562375
	cg01803717	chr1	8939106	Island	ENO1	TSS1500	-0.42	[-0.55, -0.29]	1.34637e-09	3.62558e-07	0.00562375
	cg06923622	chr16	54964737	Island	IRX5	TSS1500	-0.45	[-0.59, -0.31]	1.38812e-09	3.71159e-07	0.00562375
	cg01327147	chr9	34371380	Island	KIAA1161	Body	0.05	[0.03, 0.06]	1.67926e-09	6.28452e-07	0.00832702
	cg19530176	chr3	141121417	Island	ZBTB38	5'UTR	-0.08	[-0.10, -0.05]	1.97331e-09	4.86031e-07	0.0068564
	cg12302830	chr20	33297742	Island	TP53INP2	Body	0.08	[0.05, 0.10]	2.21716e-09	7.75193e-07	0.0094476
	cg14402591	chr19	4543487	Island	SEMA6B	3'UTR	0.08	[0.05, 0.10]	2.42891e-09	8.30389e-07	0.00970608
	cg12469954	chr11	576084	Island	LOC143666	TSS200	-0.67	[-0.88, -0.46]	2.77647e-09	6.30987e-07	0.00832702
	cg24715445	chr19	647766	Island	RNF126	3'UTR	0.13	[0.09, 0.17]	2.79165e-09	9.22183e-07	0.00971304
	cg13524037	chr6	32904074	OpenSea	HLA-DMB	Body	0.06	[0.04, 0.08]	2.81163e-09	9.27147e-07	0.00971304
	cg09130043	chr8	11561283	Island	GATA4	TSS1500	-0.09	[-0.13, -0.06]	3.1983e-09	7.02881e-07	0.00898591
	cg05555681	chr17	36886288	Island	CISD3	TSS1500	-0.05	[-0.07, -0.03]	3.69852e-09	7.85181e-07	0.0094476
	cg18474443	chr10	3172479	OpenSea	PFKP	Body	-0.14	[-0.19, -0.1]	4.37344e-09	8.9201e-07	0.00971304
	cg12042587	chr5	42423947	N_Shore	GHR	TSS200	-0.19	[-0.25, -0.13]	4.74471e-09	9.49015e-07	0.00971304
	cg07156844	chr16	88729753	Island	MGC23284	TSS200	-0.41	[-0.54, -0.28]	4.76363e-09	9.51889e-07	0.00971304
	cg24139843	chr5	1831308	OpenSea	NDUFS6	nearest gene	-0.06	[-0.08, -0.04]	4.90605e-09	9.73439e-07	0.00971304
	cg26516701	chr12	53845683	Island	PCBP2	TSS1500	-0.52	[-0.7, -0.35]	5.59643e-09	1.0758e-06	0.0102344
	cg13592399	chr14	52535758	Island	NID2	5'UTR	-0.52	[-0.69, -0.35]	5.76789e-09	1.10072e-06	0.0102344
	cg13979581	chr7	127222520	N_Shelf	GCC1	Body	-0.17	[-0.23, -0.12]	5.76804e-09	1.10074e-06	0.0102344
	cg05089296	chr14	81636615	OpenSea	GTF2A1	nearest gene	0.12	[0.08, 0.16]	5.86963e-09	1.61078e-06	0.0137286
	cg09648091	chr16	2264881	Island	PGP	TSS200	-0.47	[-0.62, -0.32]	6.53143e-09	1.20956e-06	0.0109962
	cg04789362	chr14	105333334	S_Shore	KIAA0284	5'UTR	0.05	[0.04, 0.07]	6.86123e-09	1.81017e-06	0.0145204
	cg19712821	chr4	15965016	OpenSea	FGFBP2	TSS200	-0.03	[-0.05, -0.02]	8.43268e-09	1.46775e-06	0.0128188
	cg25626508	chr5	54469057	Island	CDC20B	TSS200	-0.24	[-0.32, -0.16]	8.47025e-09	1.4727e-06	0.0128188
	cg05231821	chr19	39138302	Island	ACTN4	TSS200	-0.54	[-0.72, -0.36]	1.09113e-08	1.7833e-06	0.0145204
	cg12562660	chr2	121689039	OpenSea	GLI2	Body	-0.06	[-0.08, -0.04]	1.10736e-08	1.8033e-06	0.0145204
	cg25851789	chr1	217309794	N_Shore	ESRRG	5'UTR	-0.11	[-0.15, -0.08]	1.26829e-08	1.99768e-06	0.0157164
	cg12449483	chr7	6098914	Island	EIF2AK1	TSS200	-0.18	[-0.24, -0.12]	1.32221e-08	2.06138e-06	0.0159116
	cg05883907	chr12	49318487	Island	FKBP11	Body	0.11	[0.07, 0.15]	1.38335e-08	3.05197e-06	0.0201381
	cg08308032	chr2	75005912	OpenSea	HK2	nearest gene	-0.05	[-0.07, -0.03]	1.38418e-08	2.13379e-06	0.0161654
	cg05875032	chr22	18593364	Island	TUBA8	TSS200	-0.36	[-0.48, -0.24]	1.47685e-08	2.24053e-06	0.0166655
	cg08342675	chr2	201676391	Island	BZW1	TSS1500	-0.2	[-0.27, -0.13]	1.51718e-08	2.28646e-06	0.0167035
	cg04794420	chr12	56474392	Island	ERBB3	Body	0.04	[0.03, 0.06]	1.53949e-08	3.30417e-06	0.021215
	cg10492999	chr16	3063894	Island	CLDN9	1stExon	0.06	[0.04, 0.08]	1.54875e-08	3.31889e-06	0.021215
	cg26538590	chr16	66583820	Island	TK2	Body	-0.17	[-0.23, -0.11]	1.62592e-08	2.40876e-06	0.0172882
	cg13744039	chr3	184475074	OpenSea	MAGEF1	nearest gene	0.03	[0.02, 0.04]	1.7694e-08	3.66348e-06	0.0227081
	cg24604417	chr5	49995694	OpenSea	PARP8	Body	-0.06	[-0.09, -0.04]	1.94064e-08	2.75158e-06	0.0194082
	cg07463167	chr14	50996091	N_Shelf	MAP4K5	Body	0.08	[0.05, 0.1]	1.9815e-08	3.98403e-06	0.0242284
	cg18335243	chr1	186649519	Island	PTGS2	5'UTR	-0.52	[-0.69, -0.34]	2.03601e-08	2.85258e-06	0.0197796
	cg05949352	chr11	45202135	Island	PRDM11	Body	-0.2	[-0.27, -0.13]	2.09198e-08	2.91128e-06	0.0198501
	cg26796283	chr5	174151334	N_Shore	MSX2	TSS1500	-0.4	[-0.54, -0.27]	2.17568e-08	2.99833e-06	0.0201085
	cg16920538	chr11	57080211	OpenSea	TNKS1BP1	Body	0.03	[0.02, 0.04]	2.17776e-08	4.27252e-06	0.0251289
	cg21237837	chr14	54113453	OpenSea	BMP4	nearest gene	-0.06	[-0.08, -0.04]	2.81828e-08	3.64062e-06	0.0227081
	cg22021756	chr12	49318740	Island	FKBP11	Body	0.21	[0.14, 0.28]	3.0075e-08	5.42355e-06	0.0273778
	cg00773413	chr10	77168431	Island	C10orf41	Body	-0.63	[-0.85, -0.42]	3.22483e-08	4.0272e-06	0.0242284
	cg24600987	chr1	17898874	OpenSea	ARHGEF10L	5'UTR	-0.06	[-0.08, -0.04]	3.53694e-08	4.31541e-06	0.0251289
	cg07550278	chr10	95462365	Island	C10orf4	TSS200	-0.47	[-0.63, -0.31]	3.58715e-08	4.36115e-06	0.0251289
	cg07401230	chr8	9763877	Island	AK091593	nearest gene	0.14	[0.09, 0.19]	3.96695e-08	6.65155e-06	0.0320136
	cg02454890	chr15	90544015	N_Shore	ZNF710	TSS1500	-0.07	[-0.1, -0.05]	4.03722e-08	4.76402e-06	0.0263915
	cg02087289	chr21	45622096	N_Shore	ICOSLG	nearest gene	-0.05	[-0.06, -0.03]	4.12895e-08	4.84465e-06	0.0263915
	cg11939631	chr5	178977406	Island	RUFY1	TSS200	-0.52	[-0.7, -0.34]	4.12903e-08	4.84472e-06	0.0263915
	cg04889061	chr16	87648673	Island	JPH3	Body	0.06	[0.04, 0.07]	4.13621e-08	6.85931e-06	0.0326297
	cg00435692	chr15	71999487	OpenSea	THSD4	Body	-0.07	[-0.09, -0.05]	4.19419e-08	4.90172e-06	0.0263915
	cg19595912	chr1	236445689	Island	ERO1LB	TSS1500	-0.84	[-1.13, -0.55]	4.19863e-08	4.90559e-06	0.0263915
	cg08712631	chr7	1960676	OpenSea	MAD1L1	Body	0.05	[0.03, 0.07]	4.21997e-08	6.96127e-06	0.0327341
	cg18601261	chr12	27397137	Island	STK38L	5'UTR	-0.16	[-0.21, -0.1]	4.26954e-08	4.96734e-06	0.0263915
	cg02343823	chr5	150284419	Island	ZNF300	TSS200	-0.27	[-0.36, -0.17]	4.55969e-08	5.21728e-06	0.0271757
	cg26210250	chr2	26863503	OpenSea	CIB4	Body	-0.05	[-0.07, -0.03]	4.62153e-08	5.27e-06	0.0271757
	cg23620822	chr3	13692212	OpenSea	LOC285375	TSS200	-0.52	[-0.71, -0.34]	4.67356e-08	5.31423e-06	0.0271757
	cg19382545	chr2	227663669	Island	IRS1	TSS200	-0.15	[-0.2, -0.1]	4.87902e-08	5.4876e-06	0.0273778
	cg27272487	chr2	66061421	OpenSea	SPRED2	nearest gene	-0.07	[-0.1, -0.05]	5.69573e-08	6.15886e-06	0.030334
	cg25191231	chr17	30677038	Island	ZNF207	TSS200	-0.14	[-0.18, -0.09]	5.78225e-08	6.22843e-06	0.030334
	cg10522607	chr2	1595933	Island	PXDN	nearest gene	0.12	[0.08, 0.16]	6.58063e-08	9.64777e-06	0.0406976
	cg08288330	chr19	50315909	N_Shore	FUZ	Body	0.04	[0.03, 0.06]	6.97117e-08	1.00642e-05	0.0416462
	cg21591938	chr12	29195033	OpenSea	FAR2	nearest gene	-0.05	[-0.07, -0.03]	6.98244e-08	7.16743e-06	0.0333205
	cg03212862	chr20	47662828	Island	CSE1L	TSS200	-0.14	[-0.19, -0.09]	7.09533e-08	7.25346e-06	0.0333416
	cg17719053	chr1	75198211	OpenSea	TYW3	TSS1500	0.12	[0.08, 0.16]	7.94627e-08	1.10771e-05	0.0439967
	cg01916697	chr5	148541626	OpenSea	ABLIM3	Body	-0.09	[-0.12, -0.06]	8.07305e-08	7.98419e-06	0.0362927
	cg10147375	chr2	60689043	S_Shore	BCL11A	Body	0.13	[0.08, 0.17]	8.13442e-08	1.12685e-05	0.0440193
	cg23692087	chr12	49318557	Island	FKBP11	Body	0.11	[0.07, 0.15]	8.16352e-08	1.1298e-05	0.0440193
	cg17403397	chr2	145282262	Island	ZEB2	nearest gene	0.09	[0.06, 0.13]	8.2947e-08	1.14306e-05	0.0441157
	cg07547765	chr17	46685448	Island	HOXB7	Body	0.08	[0.05, 0.11]	8.67238e-08	1.18091e-05	0.0444949
	cg07683594	chr7	4008986	OpenSea	SDK1	Body	-0.06	[-0.09, -0.04]	8.76606e-08	8.48794e-06	0.0373371
	cg13500797	chr9	133556687	Island	PRDM12	Body	-0.72	[-0.97, -0.46]	8.81183e-08	8.52084e-06	0.0373371
	cg18493761	chr11	125386885	OpenSea	FEZ1	nearest gene	-0.04	[-0.06, -0.03]	8.82447e-08	8.52991e-06	0.0373371
	cg10892375	chr14	21944853	N_Shore	RAB2B	Body	-0.13	[-0.18, -0.09]	8.89296e-08	8.57902e-06	0.0373371
	cg14190975	chr9	137998610	S_Shore	OLFM1	Body	0.04	[0.03, 0.06]	9.02754e-08	1.21609e-05	0.0448203
	cg13863078	chr4	177244109	S_Shelf	SPCS3	Body	0.07	[0.04, 0.09]	1.00384e-07	1.31421e-05	0.0458968
	cg23026930	chr6	32903301	OpenSea	HLA-DMB	Body	0.09	[0.06, 0.13]	1.02017e-07	1.32979e-05	0.0458968
	cg15389183	chr14	102829482	Island	TECPR2	5'UTR	-0.54	[-0.73, -0.35]	1.03633e-07	9.61071e-06	0.0406976
	cg26364899	chr3	12329070	Island	PPARG	TSS1500	0.07	[0.04, 0.09]	1.03752e-07	1.34627e-05	0.0458968
	cg19229809	chr16	31885194	Island	ZNF267	5'UTR	-0.04	[-0.06, -0.03]	1.04199e-07	9.64962e-06	0.0406976
	cg01134061	chr6	28984903	S_Shore	ZNF311	nearest gene	0.09	[0.06, 0.13]	1.08976e-07	1.39545e-05	0.0464129
	cg02085815	chr4	128802010	Island	PLK4	TSS200	-0.41	[-0.55, -0.26]	1.11618e-07	1.01545e-05	0.0416462
	cg03713640	chr15	101088289	S_Shelf	PRKXP1	nearest gene	-0.18	[-0.24, -0.11]	1.11995e-07	1.01799e-05	0.0416462
	cg02032271	chr16	47043814	N_Shelf	DNAJA2	nearest gene	0.07	[0.05, 0.1]	1.1421e-07	1.44407e-05	0.0473052
	cg19930737	chr6	44044325	S_Shelf	MRPL14	nearest gene	-0.21	[-0.28, -0.13]	1.22277e-07	1.08645e-05	0.0436069
	cg16976857	chr3	43121157	N_Shore	C3orf39	3'UTR	-0.04	[-0.05, -0.02]	1.22396e-07	1.08724e-05	0.0436069
	cg09611685	chr5	122971759	Island	CSNK1G3	nearest gene	0.07	[0.04, 0.1]	1.25342e-07	1.54546e-05	0.0482634
	cg23219859	chr1	50799316	Island	DMRTA2	nearest gene	-0.45	[-0.61, -0.29]	1.33124e-07	1.15704e-05	0.0442378
	cg04671611	chr16	6623787	OpenSea	A2BP1	5'UTR	-0.14	[-0.19, -0.09]	1.3757e-07	1.18551e-05	0.0444949
	cg23880581	chr15	78912387	Island	CHRNA3	Body	-0.09	[-0.12, -0.06]	1.41641e-07	1.21138e-05	0.0448203
	cg16851924	chr2	182521880	Island	CERKL	TSS200	-0.45	[-0.61, -0.28]	1.48851e-07	1.2567e-05	0.0458968
	cg07001918	chr7	7189008	OpenSea	C1GALT1	nearest gene	-0.06	[-0.08, -0.04]	1.53564e-07	1.28601e-05	0.0458968
	cg11079619	chr7	41742630	N_Shelf	INHBA	5'UTR	-0.08	[-0.1, -0.05]	1.55999e-07	1.30105e-05	0.0458968
	cg08405284	chr19	15947148	N_Shore	OR10H1	nearest gene	-0.09	[-0.12, -0.06]	1.56938e-07	1.30684e-05	0.0458968
	cg22306009	chr5	180670469	Island	GNB2L1	Body	-0.14	[-0.19, -0.09]	1.59554e-07	1.32291e-05	0.0458968
	cg10806483	chr12	102459329	S_Shelf	CCDC53	nearest gene	-0.05	[-0.07, -0.03]	1.61696e-07	1.33601e-05	0.0458968
	cg16906733	chr19	9941989	N_Shelf	UBL5	nearest gene	-0.07	[-0.09, -0.04]	1.66787e-07	1.36698e-05	0.0462175
	cg27528649	chr7	91875214	Island	KRIT1	5'UTR	-0.16	[-0.22, -0.1]	1.69e-07	1.38036e-05	0.0462875
	cg12144374	chr8	123793325	Island	ZHX2	TSS1500	-0.08	[-0.1, -0.05]	1.83557e-07	1.46724e-05	0.0473052
	cg14827832	chr17	2454989	OpenSea	METTL16	nearest gene	-0.06	[-0.08, -0.04]	1.83673e-07	1.46792e-05	0.0473052
	cg07472227	chr19	42760199	S_Shore	ERF	TSS1500	-0.17	[-0.23, -0.11]	1.85339e-07	1.47774e-05	0.0473052
	cg04848823	chr16	9536122	OpenSea	C16orf72	nearest gene	-0.1	[-0.13, -0.06]	1.85737e-07	1.48009e-05	0.0473052
	cg03621974	chr12	7650334	OpenSea	CD163	Body	-0.1	[-0.14, -0.06]	1.91086e-07	1.51144e-05	0.0479328
	cg17272579	chr10	22609629	S_Shelf	BMI1	TSS1500	-0.19	[-0.26, -0.12]	1.93985e-07	1.52834e-05	0.0480957
	cg23083936	chr19	41915452	OpenSea	BCKDHA	Body	-0.04	[-0.06, -0.03]	2.06255e-07	1.5991e-05	0.0495602
	cg13544946	chr9	35729779	N_Shelf	TLN1	5'UTR	-0.06	[-0.08, -0.04]	2.10685e-07	1.62437e-05	0.0499648
PCB 138/158	cg06219267	chr7	100183965	Island	FBXO24	1stExon	-0.63	[-0.81, -0.46]	1.00315e-11	2.95491e-09	0.00120886
	cg02537221	chr2	220025448	Island	NHEJ1	5'UTR	-0.68	[-0.88, -0.49]	3.68198e-11	8.82286e-09	0.00180472
	cg01110147	chr14	58711972	S_Shore	PSMA3	Body	0.23	[0.16, 0.29]	4.67505e-10	9.1739e-08	0.0125102
PCB 153	cg06219267	chr7	100183965	Island	FBXO24	1stExon	-0.63	[-0.81, -0.44]	3.42924e-10	7.04174e-08	0.0288078
PCB 180	cg18663897	chr2	240900096	OpenSea	NDUFA10	3'UTR	-0.56	[-0.7, -0.42]	1.19254e-13	2.02087e-10	8.2674e-05
	cg19179910	chr6	30955358	OpenSea	MUC21	Body	-0.45	[-0.57, -0.32]	1.13922e-10	5.24591e-08	0.0107305
	cg11562147	chr6	36303570	OpenSea	C6orf222	5'UTR	0.11	[0.08, 0.14]	2.93608e-10	1.36143e-07	0.0139241
	cg26184687	chr19	2042592	Island	MKNK2	Body	-0.18	[-0.23, -0.12]	2.96968e-10	1.11139e-07	0.0139241
	cg17874528	chr15	86338361	Island	KLHL25	TSS200	-0.23	[-0.3, -0.16]	1.16496e-09	3.2101e-07	0.0262651
Σ PCBs	cg06219267	chr7	100183965	Island	FBXO24	1stExon	-0.594715	[-0.77, -0.42]	1.79336e-10	4.72814e-08	0.0178648
	cg02537221	chr2	220025448	Island	NHEJ1	5'UTR	-0.643999	[-0.84, -0.45]	3.84356e-10	8.73369e-08	0.0178648
PFDA	cg04117229	chr13	36920813	Island	SPG20	TSS200	-0.61	[-0.78, -0.45]	8.79657e-12	6.56737e-10	0.000268672
	cg23851558	chr2	6121420	OpenSea	LOC400940	TSS1500	-0.16	[-0.2, -0.11]	1.06312e-09	4.82948e-08	0.00987873
	cg14355889	chr17	27476022	OpenSea	MYO18A	Body	-0.07	[-0.09, -0.05]	1.72024e-09	7.36221e-08	0.0100396
	cg09441069	chr21	47569479	S_Shelf	FTCD	Body	-0.09	[-0.12, -0.06]	6.88655e-09	2.45788e-07	0.0230159
	cg06858599	chr2	70520566	Island	SNRPG	Body	-0.16	[-0.22, -0.11]	8.05161e-09	2.81299e-07	0.0230159
	cg13746315	chr15	94774850	Island	MCTP2	nearest gene	-1.05	[-1.41, -0.69]	2.87527e-08	8.38614e-07	0.0480149
	cg01352468	chr17	27920638	Island	ANKRD13B	1stExon	-0.31	[-0.41, -0.2]	3.20189e-08	9.1924e-07	0.0480149
	cg07471462	chr6	33168624	Island	SLC39A7	1stExon	-0.21	[-0.28, -0.14]	3.99962e-08	1.11107e-06	0.0480149
	cg23317906	chr14	51706976	Island	TMX1	1stExon	-0.15	[-0.20, -0.10]	4.39054e-08	1.20282e-06	0.0480149
	cg18844176	chr14	64854581	Island	MTHFD1	TSS200	-0.33	[-0.45, -0.22]	4.40319e-08	1.20577e-06	0.0480149
	cg08912652	chr11	130779479	OpenSea	SNX19	Body	-0.33	[-0.44, -0.21]	5.28095e-08	1.4072e-06	0.0480149
	cg10391212	chr4	47840136	S_Shore	CORIN	TSS200	0.06	[0.04, 0.08]	6.1055e-08	1.40999e-06	0.0480149
	cg13006259	chr12	56546315	Island	MYL6B	TSS200	-0.63	[-0.85, -0.41]	6.33931e-08	1.64314e-06	0.0480149
	cg07169834	chr17	34257462	N_Shore	RDM1	TSS200	0.11	[0.07, 0.15]	6.84626e-08	1.55445e-06	0.0480149
PFHxS	cg21058927	chr4	103790056	Island	CISD2	TSS200	-0.54	[-0.71, -0.37]	2.0241e-09	1.05503e-07	0.0411765
	cg11428546	chr2	100723110	S_Shelf	AFF3	TSS1500	-0.04	[-0.05, -0.03]	5.25645e-09	2.39407e-07	0.0411765
	cg10530492	chr6	13615477	Island	NOL7	TSS200	-0.12	[-0.16, -0.08]	6.89774e-09	3.01953e-07	0.0411765
PFNA	cg26808417	chr1	202114072	Island	ARL8A	TSS1500	-0.1	[-0.13, -0.07]	7.64077e-10	5.99509e-08	0.024526
	cg21502999	chr12	96588203	N_Shore	ELK3	TSS200	0.31	[0.21, 0.41]	7.85315e-09	2.39861e-07	0.0490637
PFOS	cg17921248	chr17	64298993	Island	PRKCA	1stExon	0.06	[0.05, 0.08]	1.0784e-10	1.42771e-08	0.00584076
	cg11891579	chr5	158478533	Island	EBF1	Body	0.16	[0.11, 0.21]	4.21266e-10	4.53183e-08	0.00926989
	cg01954404	chr14	94840525	OpenSea	SERPINA1	nearest gene	-0.1	[-0.14, -0.07]	7.14439e-10	7.22336e-08	0.00985028
PFUnDA	cg13996963	chr8	15398278	Island	TUSC3	Body	0.39	[0.27, 0.51]	4.70225e-10	8.82622e-09	0.00361082
	cg12599971	chr5	125171542	OpenSea	GRAMD3	nearest gene	-0.42	[-0.55, -0.29]	2.5003e-09	4.48919e-08	0.00918267
	cg15719126	chr11	45907147	Island	MAPK8IP1	TSS200	-0.22	[-0.29, -0.15]	5.1673e-09	8.72325e-08	0.0109846
	cg13705616	chr11	70415493	OpenSea	SHANK2	Body	0.18	[0.12, 0.24]	7.0546e-09	1.07403e-07	0.0109846
	cg12089439	chr8	15398333	S_Shore	TUSC3	Body	0.4	[0.27, 0.53]	1.33716e-08	1.92139e-07	0.013713
	cg18145877	chr8	15397729	Island	TUSC3	5'UTR	0.63	[0.42, 0.84]	1.40623e-08	2.01118e-07	0.013713
	cg08912652	chr11	130779479	OpenSea	SNX19	Body	-0.41	[-0.55, -0.27]	3.48844e-08	4.91056e-07	0.0286988
	cg03223126	chr12	111471192	Island	CUX2	TSS1500	-0.34	[-0.46, -0.22]	5.44644e-08	7.31905e-07	0.0334259
	cg16347018	chr20	57607424	Island	ATP5E	TSS200	-1.1	[-1.49, -0.72]	5.47513e-08	7.35352e-07	0.0334259
	cg14067524	chr13	109439124	OpenSea	MYO16	Body	-0.29	[-0.39, -0.18]	8.83858e-08	1.1274e-06	0.0438475
	cg10058241	chr17	30635	Island	DOC2B	Body	0.17	[0.11, 0.23]	1.1423e-07	1.32158e-06	0.0438475
	cg09442654	chr8	53477881	Island	FAM150A	5'UTR	0.55	[0.35, 0.75]	1.22127e-07	1.40266e-06	0.0438475
	cg07471462	chr6	33168624	Island	SLC39A7	1stExon	-0.24	[-0.33, -0.15]	1.22247e-07	1.50432e-06	0.0438475
	cg10550693	chr11	64902189	S_Shore	SYVN1	TSS200	0.07	[0.04, 0.09]	1.24673e-07	1.42866e-06	0.0438475
	cg24722365	chr1	10270654	Island	KIF1B	TSS200	-0.14	[-0.19, -0.09]	1.31751e-07	1.6077e-06	0.0438475
	cg18336854	chr8	15559567	OpenSea	TUSC3	Body	-0.18	[-0.24, -0.11]	1.48774e-07	1.79068e-06	0.0457857
	cg24298878	chr19	10764601	Island	ILF3	TSS1500	-1.22	[-1.67, -0.78]	1.6653e-07	1.97884e-06	0.0476204
Adjusted for maternal self-reported race/ethnicity, maternal age in years, fetal sex, maternal pre-pregnancy BMI, total lipid (except PFASs), cotinine level, methylation sample plate, first three methylation principal component (PCs), the first 10 genotype PCs and Surrogate Variable Analysis (SVA).
Chr: chromosome.
logFC: logarithm of fold change
FDR: false discovery rate.
Relation to island: Shore = 0–2 kb from island, Shelf = 2–4 kb from island, N = upstream (5’) of CpG island, S = downstream (3’) of CpG island
Gene Group: TSS200 = 0–200 bases upstream of the transcriptional start site (TSS); TSS1500 = 200–1500 bases upstream of the TSS; Body = Between the ATG and stop codon; irrespective of the presence of introns, exons, TSS, or promoters; 5'UTR = Within the 5' untranslated region, between the TSS and the ATG start site; 3'UTR = Between the stop codon and poly A signa

## Sheet: Table S4
Table S4: Differentially methylated regions (DMR) analysis
Chemicals	chr	start	end	n	start.orig	end.orig	z.orig	p.orig	estimate	[95% CI]	z	p-value	FDR p-value	Gene	Gene_Accession	Gene_Group	strand
PBDE 47	chr6	32904061	32904074	2	318596	318597	9.82283	8.97873e-23	0.0722637	[0.06, 0.09]	9.82283	8.97873e-23	3.43161e-17	HLA-DMB	NM_002118	Body	+;-
PBDE 47	chr5	150284416	150284419	2	302000	302001	-9.69378	3.20447e-22	-0.277885	[-0.33, -0.22]	-9.69378	3.20447e-22	1.22473e-16	ZNF300	NM_052860	TSS200	+
PBDE 47	chr12	49318487	49318740	3	86594	86596	8.72262	2.71843e-18	0.120884	[0.09, 0.15]	8.72262	2.71843e-18	1.03896e-12	FKBP11	NM_001143782;NM_016594;NM_001143781	Body;5'UTR;1stExon;TSS200	-;+
PFUnDA	chr8	15398278	15398333	2	360375	360376	8.07851	6.55629e-16	0.396334	[0.30, 0.49]	8.07851	6.55629e-16	2.50505e-10	TUSC3	NM_006765;NM_178234	Body	+

## Sheet: Table S5
Table S5: Correlations between DNA methylation at the top differentially methylated CpG sites and gene expression in placenta
Chemicals	CpG site	Gene	Spearman correlation	P-value	FDR P-value
HCB	cg27066638	GMIP	0.142337	0.269774	0.63993
Trans-nonachlor	cg04568710	ALG10B	0.210802	0.100049	0.444121
	cg17462356	FASN	-0.0269739	0.835145	0.946046
	cg07814876	GGPS1	0.0885309	0.493816	0.732716
	cg19851715	HIST1H2BI	0.248667	0.0513082	0.374225
	cg23330710	PIGT	-0.125068	0.332768	0.696135
	cg13406593	QRFP	-0.0280814	0.828477	0.946046
	cg27641830	RBM39	0.0624627	0.629597	0.85455
	cg00718518	SH3PXD2B	0.343369	0.00628987	0.104069
	cg04689409	THNSL1	0.265054	0.037346	0.374225
	cg19358877	ZNF471	0.240346	0.0598831	0.374225
p,p’-DDE	cg13910813	AKNA	-0.0952993	0.461247	0.732716
	cg24596729	LMX1A	0.132362	0.305114	0.680555
Σ OCPs	cg21733927	SEPT9	-0.285693	0.0243916	0.292699
	cg17472664	AGAP1	-0.0650348	0.61553	0.856252
	cg13910813	AKNA	-0.0952993	0.461247	0.733291
	cg02641917	ANKRD44	0.0501914	0.698453	0.893966
	cg13222915	C1orf21	-0.176079	0.171014	0.528589
	cg25494665	DGKH	0.24713	0.0528122	0.375307
	cg11938455	DTNBP1	-0.153145	0.234696	0.613821
	cg08704611	HEXDC	-0.237454	0.0631212	0.375307
	cg22277154	HMGB1	-0.0480226	0.710899	0.895206
	cg14644387	HSD17B8	-0.116091	0.368895	0.700713
	cg24596729	LMX1A	0.132362	0.305114	0.665438
	cg17949915	PITX2	0.181214	0.158675	0.513806
	cg26314399	PLEKHG4B	0.251807	0.0483454	0.375307
	cg04203084	QRICH1	-0.0917172	0.478336	0.733291
	cg03196627	RASGRF1	0.160838	0.211731	0.599905
	cg00045303	SETD4	0.0413534	0.74963	0.907376
	cg02303677	TACR2	0.0273484	0.832888	0.935417
	cg26773954	TEX29	-0.132624	0.304148	0.665438
	cg00517532	TUBB2B	0.036558	0.777871	0.913026
	cg02921350	ZFP36L1	0.059656	0.644311	0.864733
PBDE 47	cg01916697	ABLIM3	-0.0839576	0.516483	0.740157
	cg05231821	ACTN4	0.0236312	0.855339	0.946046
	cg24600987	ARHGEF10L	0.087308	0.499826	0.732716
	cg23083936	BCKDHA	0.311429	0.0137434	0.206096
	cg10147375	BCL11A	0.0927846	0.473209	0.732716
	cg02584377	BCL7A	-0.23497	0.0660137	0.374225
	cg17272579	BMI1	-0.0283248	0.827012	0.946046
	cg21237837	BMP4	-0.0250312	0.846869	0.946046
	cg08342675	BZW1	-0.115664	0.370674	0.708928
	cg04848823	C16orf72	0.258361	0.0426112	0.374225
	cg07001918	C1GALT1	-0.0132207	0.918768	0.966041
	cg18209470	CAV1	-0.141044	0.273434	0.646299
	cg10806483	CCDC53	0.0130953	0.919536	0.966041
	cg04135861	CCT4	0.164069	0.202578	0.599062
	cg03621974	CD163	-0.131727	0.306623	0.680555
	cg25626508	CDC20B	0.148698	0.248727	0.63208
	cg04562739	CDS2	0.0940648	0.467098	0.732716
	cg16851924	CERKL	0.195308	0.128196	0.486077
	cg23880581	CHRNA3	0.381825	0.00219691	0.064664
	cg26210250	CIB4	-0.161098	0.210986	0.609515
	cg05555681	CISD3	0.0193928	0.881076	0.948851
	cg10492999	CLDN9	0.157083	0.222736	0.623662
	cg11464615	CRLF1	-0.0213058	0.869443	0.946046
	cg03212862	CSE1L	0.228382	0.0742024	0.385853
	cg09611685	CSNK1G3	0.108387	0.401723	0.732716
	cg02455615	CSTF3	0.247837	0.052116	0.374225
	cg23219859	DMRTA2	-0.016904	0.896248	0.958001
	cg02032271	DNAJA2	-0.0340712	0.792184	0.924215
	cg12449483	EIF2AK1	0.129012	0.317624	0.68318
	cg01803717	ENO1	0.223778	0.0803914	0.386635
	cg04794420	ERBB3	-0.0847372	0.511623	0.739011
	cg07455051	ERCC3	-0.101603	0.431997	0.732716
	cg07472227	ERF	0.146514	0.255823	0.632162
	cg19595912	ERO1LB	-0.00986633	0.939333	0.966041
	cg25851789	ESRRG	-0.112236	0.384164	0.713447
	cg21591938	FAR2	-0.0924441	0.474841	0.732716
	cg18493761	FEZ1	-0.149642	0.2457	0.63208
	cg17248267	FEZ2	-0.153312	0.234181	0.627724
	cg19712821	FGFBP2	-0.1999	0.119293	0.482475
	cg23692087	FKBP11	-0.120684	0.350124	0.699567
	cg22021756	FKBP11	-0.223537	0.080726	0.386635
	cg05883907	FKBP11	-0.368625	0.00319767	0.064664
	cg04686117	FRMD4A	-0.0456045	0.724245	0.908327
	cg08288330	FUZ	-0.369009	0.00316365	0.064664
	cg09130043	GATA4	-0.0212541	0.869757	0.946046
	cg02155627	GBAS	0.0516136	0.690335	0.895254
	cg13979581	GCC1	-0.149488	0.246195	0.63208
	cg12042587	GHR	0.104282	0.41989	0.732716
	cg12562660	GLI2	-0.251273	0.0488393	0.374225
	cg22306009	GNB2L1	-0.0348271	0.788138	0.924215
	cg05089296	GTF2A1	0.128631	0.319068	0.68318
	cg08684066	HERC6	0.00513776	0.968387	0.975453
	cg08308032	HK2	0.142375	0.269644	0.646039
	cg10123514	HLA-DMB	-0.101512	0.432411	0.732716
	cg23026930	HLA-DMB	0.0402423	0.756146	0.917458
	cg13524037	HLA-DMB	-0.0048603	0.970093	0.975453
	cg07547765	HOXB7	0.0497204	0.70115	0.898657
	cg02087289	ICOSLG	-0.0748417	0.563181	0.800773
	cg16101101	ILF2	0.0578717	0.655031	0.871138
	cg11079619	INHBA	-0.447559	0.000305619	0.0185409
	cg19382545	IRS1	0.101565	0.43217	0.732716
	cg06923622	IRX5	0.159425	0.215827	0.613757
	cg04889061	JPH3	0.106439	0.410287	0.732716
	cg01327147	KIAA1161	0.0353559	0.784998	0.924215
	cg27528649	KRIT1	-0.0258386	0.841992	0.946046
	cg08712631	MAD1L1	-0.0628557	0.627439	0.85455
	cg13744039	MAGEF1	-0.231758	0.0699102	0.374225
	cg07463167	MAP4K5	-0.0871065	0.50082	0.732716
	cg14827832	METTL16	0.234736	0.0662916	0.374225
	cg19930737	MRPL14	0.0961471	0.457251	0.732716
	cg26796283	MSX2	-0.10098	0.434841	0.732716
	cg24139843	NDUFS6	-0.243664	0.0563349	0.374225
	cg13592399	NID2	0.0351797	0.786043	0.924215
	cg26935330	NOG	-0.113954	0.377835	0.708928
	cg14190975	OLFM1	0.266556	0.0362418	0.374225
	cg03189756	OPN3	-0.238899	0.0614853	0.374225
	cg08405284	OR10H1	0.208733	0.103502	0.448511
	cg23691743	PABPN1	-0.00757995	0.953374	0.974798
	cg24604417	PARP8	-0.0223627	0.863027	0.946046
	cg26516701	PCBP2	0.0122186	0.924907	0.966041
	cg24801210	PCNP	0.287633	0.023398	0.266153
	cg24877391	PEX13	0.115586	0.370999	0.708928
	cg18474443	PFKP	-0.129871	0.314384	0.68318
	cg24192328	PGF	-0.0449503	0.728658	0.908327
	cg09648091	PGP	0.0866169	0.503239	0.732716
	cg02085815	PLK4	0.0114882	0.929384	0.966041
	cg26364899	PPARG	0.183052	0.154422	0.515667
	cg05949352	PRDM11	-0.0365464	0.77794	0.924215
	cg13500797	PRDM12	0.00983893	0.939501	0.966041
	cg18335243	PTGS2	0.0908805	0.482376	0.732716
	cg10522607	PXDN	0.135507	0.29366	0.668078
	cg10892375	RAB2B	0.0982133	0.447594	0.732716
	cg24715445	RNF126	0.0577436	0.655747	0.871138
	cg11939631	RUFY1	0.0706464	0.585319	0.825798
	cg25161252	SBK2	0.0483822	0.70883	0.902148
	cg07683594	SDK1	0.122826	0.341574	0.699567
	cg06801544	SELK	-0.148286	0.250054	0.63208
	cg14402591	SEMA6B	0.0632106	0.625493	0.85455
	cg13863078	SPCS3	-0.23208	0.069512	0.374225
	cg27272487	SPRED2	0.254394	0.0460105	0.374225
	cg00559054	SSR3	0.0408379	0.752651	0.917458
	cg18601261	STK38L	-0.0510451	0.693576	0.895254
	cg10508760	TADA1	-0.164898	0.200275	0.599062
	cg15389183	TECPR2	0.220173	0.0855172	0.39908
	cg00435692	THSD4	0.0437914	0.7348	0.909753
	cg26538590	TK2	0.289665	0.0223948	0.266153
	cg13544946	TLN1	-0.100803	0.434671	0.732716
	cg06869505	TMEM51	-0.303717	0.0164045	0.213259
	cg16920538	TNKS1BP1	0.0632822	0.624278	0.85455
	cg12302830	TP53INP2	0.235989	0.0648142	0.374225
	cg05875032	TUBA8	0.202597	0.114288	0.479956
	cg17719053	TYW3	-0.0206754	0.873273	0.946046
	cg16906733	UBL5	-0.119589	0.353627	0.699567
	cg19530176	ZBTB38	-0.188393	0.142543	0.504283
	cg17403397	ZEB2	0.0983115	0.447137	0.732716
	cg12144374	ZHX2	0.153197	0.234534	0.627724
	cg25191231	ZNF207	-0.189897	0.139091	0.504283
	cg19229809	ZNF267	0.182956	0.154642	0.515667
	cg04675542	ZNF300	-0.347962	0.00558377	0.101625
	cg02343823	ZNF300	-0.368771	0.00318469	0.064664
	cg01134061	ZNF311	-0.196416	0.126003	0.486077
	cg02454890	ZNF710	0.0539697	0.676961	0.892804
PCB 138/158	cg06219267	FBXO24	-0.181217	0.158667	0.515667
	cg02537221	NHEJ1	0.211059	0.099626	0.444121
	cg01110147	PSMA3	-0.0955175	0.460216	0.732716
PCB 153	cg06219267	FBXO24	-0.181217	0.158667	0.515667
PCB 180	cg11562147	C6orf222	-0.127528	0.32327	0.68413
	cg17874528	KLHL25	0.178014	0.166285	0.52179
	cg26184687	MKNK2	0.145929	0.257033	0.632162
	cg19179910	MUC21	-0.0252169	0.845747	0.946046
	cg18663897	NDUFA10	-0.0392989	0.761692	0.918066
Σ PCBs	cg06219267	FBXO24	-0.181217	0.158667	0.513806
	cg02537221	NHEJ1	0.211059	0.099626	0.443696
PFDA	cg01352468	ANKRD13B	0.178948	0.164037	0.52179
	cg10391212	CORIN	0.0247953	0.848295	0.946046
	cg09441069	FTCD	0.549265	3.78203e-06	0.000344165
	cg13746315	MCTP2	0.139924	0.27806	0.648806
	cg18844176	MTHFD1	-0.00395401	0.975668	0.975668
	cg13006259	MYL6B	0.114765	0.374428	0.708928
	cg14355889	MYO18A	0.187683	0.144081	0.504283
	cg07169834	RDM1	0.172394	0.180291	0.556153
	cg07471462	SLC39A7	-0.0877602	0.497599	0.732716
	cg06858599	SNRPG	0.0962226	0.456896	0.732716
	cg08912652	SNX19	0.234116	0.0671933	0.374225
	cg04117229	SPG20	0.0616863	0.63387	0.85455
	cg23317906	TMX1	0.13765	0.286023	0.65894
PFHxS	cg11428546	AFF3	0.198109	0.122708	0.485496
	cg21058927	CISD2	0.0464798	0.719798	0.908327
	cg10530492	NOL7	-0.153867	0.232469	0.627724
PFNA	cg26808417	ARL8A	-0.0899762	0.486762	0.732716
	cg21502999	ELK3	0.0417123	0.747529	0.917458
PFOS	cg11891579	EBF1	-0.308457	0.0147212	0.206096
	cg17921248	PRKCA	0.0896545	0.488328	0.732716
	cg01954404	SERPINA1	0.0522035	0.686977	0.895254
PFUnDA	cg16347018	ATP5E	0.258821	0.0422306	0.374225
	cg03223126	CUX2	-0.098158	0.447851	0.732716
	cg10058241	DOC2B	0.201646	0.116033	0.479956
	cg09442654	FAM150A	-0.00667883	0.958912	0.974983
	cg12599971	GRAMD3	-0.224047	0.0800198	0.386635
	cg24298878	ILF3	0.121407	0.347222	0.699567
	cg24722365	KIF1B	0.0654487	0.613279	0.85455
	cg15719126	MAPK8IP1	0.163533	0.204076	0.599062
	cg14067524	MYO16	0.0162731	0.9001	0.958001
	cg13705616	SHANK2	-0.122589	0.342515	0.699567
	cg07471462	SLC39A7	-0.0877602	0.497599	0.732716
	cg08912652	SNX19	0.234116	0.0671933	0.374225
	cg10550693	SYVN1	0.11561	0.369959	0.708928
	cg18145877	TUSC3	-0.418247	0.00079567	0.0312302
	cg18336854	TUSC3	0.188789	0.141445	0.504283
	cg13996963	TUSC3	-0.415829	0.000857972	0.0312302
	cg12089439	TUSC3	-0.549703	3.70181e-06	0.000344165

## Sheet: Table S6
Table S6: Spearman correlations between maternal blood levels of POP and expression of genes near the top significant DNA methylation CpG sites
		Spearman correlation
Chemicals	Gene	r	p-value
Trans-nonachlor	SH3PXD2B	-0.250217	0.0498277
	THNSL1	-0.204353	0.111118
Σ OCPs	SEPT9	0.321347	0.0111723
	PLEKHG4B	0.261525	0.0400503
PBDE 47	BCKDHA	0.0279271	0.829405
	C16orf72	-0.200992	0.117246
	CHRNA3	0.0612305	0.636383
	FKBP11	0.117511	0.36303
	FUZ	-0.0665894	0.607094
	GLI2	-0.110879	0.390925
	INHBA	0.0385535	0.765564
	OLFM1	-0.00655796	0.959655
	PCNP	-0.236887	0.0639517
	SPRED2	-0.0552002	0.670016
	TK2	-0.190257	0.138563
	TMEM51	-0.119195	0.356144
	ZNF300	-0.152164	0.237743
PFDA	FTCD	-0.246604	0.0533346
PFOS	EBF1	-0.18927	0.14066
PFUnDA	ATP5E	-0.0662537	0.608063
	TUSC3	0.150915	0.240998

## Sheet: Table S7
Table S7: Top 10 pathways of diseases and biological function from IPA
Chemical class	Categories	Diseases or functions annotation	P-value	FDR p-value	Molecules
OCPs	Cancer,Organismal Injury and Abnormalities	Genitourinary carcinoma	3.36e-05	0.0287	AKNA,ALG10B,ANKRD44,C1orf21,DGKH,FASN,GCSAM,GGPS1,GMIP,HEXD,HMGB1,LMX1A,PIGT,PITX2,PLEKHG4B,QRFP,QRICH1,RASGRF1,RBM39,SEPTIN9,SETD4,SH3PXD2B,SPIDR,TACR2,THNSL1,TUBB2B,ZNF471
	Cancer,Organismal Injury and Abnormalities	Malignant genitourinary solid tumor	0.000165	0.0287	AKNA,ALG10B,ANKRD44,C1orf21,DGKH,FASN,GCSAM,GGPS1,GMIP,HEXD,HMGB1,LMX1A,PIGT,PITX2,PLEKHG4B,QRFP,QRICH1,RASGRF1,RBM39,SEPTIN9,SETD4,SH3PXD2B,SPIDR,TACR2,THNSL1,TUBB2B,ZFP36L1,ZNF471
	Cancer,Organismal Injury and Abnormalities	Genitourinary adenocarcinoma	0.000199	0.0287	AKNA,ALG10B,ANKRD44,C1orf21,DGKH,FASN,GGPS1,GMIP,HEXD,HMGB1,LMX1A,PIGT,PITX2,PLEKHG4B,QRFP,QRICH1,RASGRF1,RBM39,SEPTIN9,SETD4,TACR2,THNSL1,TUBB2B,ZNF471
	Cancer,Organismal Injury and Abnormalities	Pelvic cancer	0.000635	0.0287	AKNA,ALG10B,ANKRD44,C1orf21,DGKH,FASN,GCSAM,GGPS1,GMIP,HEXD,LMX1A,PITX2,PLEKHG4B,QRFP,QRICH1,RASGRF1,RBM39,SEPTIN9,SETD4,SH3PXD2B,SPIDR,TACR2,THNSL1,TUBB2B,ZNF471
	Cancer,Organismal Injury and Abnormalities	Pelvic adenocarcinoma	0.00145	0.0287	AKNA,ALG10B,ANKRD44,C1orf21,DGKH,FASN,GMIP,HEXD,LMX1A,PITX2,PLEKHG4B,QRFP,QRICH1,RASGRF1,RBM39,SEPTIN9,SETD4,TACR2,THNSL1,TUBB2B,ZNF471
	Cellular Development,Cellular Growth and Proliferation,Hematological System Development and Function,Hematopoiesis,Lymphoid Tissue Structure and Development,Tissue Development	Monocytopoiesis	0.00194	0.0342	FASN,HMGB1,ZFP36L1
	Cancer,Organismal Injury and Abnormalities,Renal and Urological Disease	Urinary tract cancer	0.00196	0.0342	ANKRD44,DGKH,GCSAM,GGPS1,HEXD,HMGB1,PIGT,PITX2,SETD4,SH3PXD2B,SPIDR,ZFP36L1
	Cancer,Organismal Injury and Abnormalities	Development of adenocarcinoma	0.00269	0.0363	AKNA,ALG10B,ANKRD44,DGKH,GCSAM,GGPS1,HEXD,HMGB1,PIGT,PITX2,PLEKHG4B,QRFP,QRICH1,RBM39,SEPTIN9,SETD4,THNSL1,TUBB2B,ZNF471
	Cancer,Organismal Injury and Abnormalities	Development of carcinoma	0.00396	0.0419	AKNA,ALG10B,ANKRD44,DGKH,FASN,GCSAM,GGPS1,GMIP,HEXD,HMGB1,PIGT,PITX2,PLEKHG4B,QRFP,QRICH1,RASGRF1,RBM39,SEPTIN9,SETD4,SH3PXD2B,TACR2,THNSL1,TUBB2B,ZFP36L1,ZNF471
	Protein Synthesis	Polymerization of protein	0.0046	0.0419	DGKH,GMIP,HSD17B8,SEPTIN9
PBDE 47	Cancer,Organismal Injury and Abnormalities	Non-melanoma solid tumor	3.58e-08	0.000218	ABLIM3,ACTN4,ARHGEF10L,BCKDHA,BCL11A,BCL7A,BMI1,BMP4,BZW1,C16orf72,C1GALT1,CAV1,CCT4,CD163,CDC20B,CDS2,CEP170B,CERKL,CHRNA3,CIB4,CLDN9,CRLF1,CSE1L,CSNK1G3,CSTF3,DMRTA2,DNAJA2,EIF2AK1,ENO1,ERBB3,ERCC3,ERF,ERO1B,ESRRG,FAR2,FEZ1,FEZ2,FGFBP2,FKBP11,FRA10AC1,FRMD4A,FUZ,GATA4,GCC1,GHR,GLI2,GTF2A1,HERC6,HK2,HLA-DMB,HOXB7,ICOSLG/LOC102723996,ILF2,INHBA,IRS1,IRX5,JPH3,KRIT1,LINC00599,MAD1L1,MAGEF1,MAP4K5,…
	Cancer,Organismal Injury and Abnormalities	Epithelial neoplasm	9.15e-08	0.000227	ABLIM3,ACTN4,ARHGEF10L,BCKDHA,BCL11A,BCL7A,BMI1,BMP4,BZW1,C16orf72,C1GALT1,CAV1,CCT4,CD163,CDC20B,CDS2,CEP170B,CERKL,CHRNA3,CIB4,CLDN9,CRLF1,CSE1L,CSNK1G3,CSTF3,DMRTA2,DNAJA2,EIF2AK1,ENO1,ERBB3,ERCC3,ERF,ERO1B,ESRRG,FAR2,FEZ1,FEZ2,FKBP11,FRA10AC1,FRMD4A,FUZ,GATA4,GCC1,GHR,GLI2,GTF2A1,HERC6,HK2,HLA-DMB,HOXB7,ICOSLG/LOC102723996,ILF2,INHBA,IRS1,IRX5,JPH3,KRIT1,LINC00599,MAD1L1,MAGEF1,MAP4K5,METTL16…
	Cancer,Organismal Injury and Abnormalities	Non-hematological solid tumor	1.12e-07	0.000227	ABLIM3,ACTN4,ARHGEF10L,BCKDHA,BCL11A,BCL7A,BMI1,BMP4,BZW1,C16orf72,C1GALT1,CAV1,CCT4,CD163,CDC20B,CDS2,CEP170B,CERKL,CHRNA3,CIB4,CLDN9,CRLF1,CSE1L,CSNK1G3,CSTF3,DMRTA2,DNAJA2,EIF2AK1,ENO1,ERBB3,ERCC3,ERF,ERO1B,ESRRG,FAR2,FEZ1,FEZ2,FKBP11,FRA10AC1,FRMD4A,FUZ,GATA4,GCC1,GHR,GLI2,GTF2A1,HERC6,HK2,HLA-DMB,HOXB7,ICOSLG/LOC102723996,ILF2,INHBA,IRS1,IRX5,JPH3,KRIT1,LINC00599,MAD1L1,MAGEF1,MAP4K5,METTL16…
	Cancer,Organismal Injury and Abnormalities	Solid tumor	2.35e-07	0.000338	ABLIM3,ACTN4,ARHGEF10L,BCKDHA,BCL11A,BCL7A,BMI1,BMP4,BZW1,C16orf72,C1GALT1,CAV1,CCT4,CD163,CDC20B,CDS2,CEP170B,CERKL,CHRNA3,CIB4,CLDN9,CRLF1,CSE1L,CSNK1G3,CSTF3,DMRTA2,DNAJA2,EIF2AK1,ENO1,ERBB3,ERCC3,ERF,ERO1B,ESRRG,FAR2,FEZ1,FEZ2,FGFBP2,FKBP11,FRA10AC1,FRMD4A,FUZ,GATA4,GCC1,GHR,GLI2,GTF2A1,HERC6,HK2,HLA-DMB,HOXB7,ICOSLG/LOC102723996,ILF2,INHBA,IRS1,IRX5,JPH3,KRIT1,LINC00599,MAD1L1,MAGEF1,MAP4K5,…
	Embryonic Development,Organ Development,Organismal Development,Renal and Urological System Development and Function,Tissue Development	Formation of kidney	3.06e-07	0.000338	BMP4,C1GALT1,CAV1,CRLF1,FUZ,GHR,GLI2,IRS1,NDUFS6,NOG,PGF,PPARG,PTGS2
	Cancer,Organismal Injury and Abnormalities	Carcinoma	3.82e-07	0.000338	ABLIM3,ACTN4,ARHGEF10L,BCKDHA,BCL11A,BCL7A,BMI1,BMP4,BZW1,C16orf72,C1GALT1,CAV1,CCT4,CD163,CDC20B,CDS2,CEP170B,CERKL,CHRNA3,CIB4,CLDN9,CRLF1,CSE1L,CSNK1G3,CSTF3,DMRTA2,DNAJA2,EIF2AK1,ENO1,ERBB3,ERCC3,ERF,ERO1B,ESRRG,FAR2,FEZ1,FEZ2,FKBP11,FRA10AC1,FRMD4A,FUZ,GATA4,GCC1,GHR,GLI2,GTF2A1,HERC6,HK2,HLA-DMB,HOXB7,ICOSLG/LOC102723996,ILF2,INHBA,IRS1,IRX5,JPH3,KRIT1,LINC00599,MAD1L1,MAGEF1,MAP4K5,METTL16…
	Cancer,Organismal Injury and Abnormalities	Nonhematologic malignant neoplasm	3.9e-07	0.000338	ABLIM3,ACTN4,ARHGEF10L,BCKDHA,BCL11A,BCL7A,BMI1,BMP4,BZW1,C16orf72,C1GALT1,CAV1,CCT4,CD163,CDC20B,CDS2,CEP170B,CERKL,CHRNA3,CIB4,CLDN9,CRLF1,CSE1L,CSNK1G3,CSTF3,DMRTA2,DNAJA2,EIF2AK1,ENO1,ERBB3,ERCC3,ERF,ERO1B,ESRRG,FAR2,FEZ1,FEZ2,FKBP11,FRA10AC1,FRMD4A,FUZ,GATA4,GCC1,GHR,GLI2,GTF2A1,HERC6,HK2,HLA-DMB,HOXB7,ICOSLG/LOC102723996,ILF2,INHBA,IRS1,IRX5,JPH3,KRIT1,LINC00599,MAD1L1,MAGEF1,MAP4K5,METTL16…
	Cellular Development,Embryonic Development,Organismal Development	Differentiation of embryonic cells	5.52e-07	0.000419	BMP4,CAV1,ERBB3,ERF,GATA4,INHBA,MSX2,NOG,PGF,PLK4,PPARG,TLN1
	Cancer,Organismal Injury and Abnormalities	Extracranial solid tumor	6.49e-07	0.000437	ABLIM3,ACTN4,ARHGEF10L,BCKDHA,BCL11A,BCL7A,BMI1,BMP4,BZW1,C16orf72,C1GALT1,CAV1,CCT4,CD163,CDC20B,CDS2,CEP170B,CERKL,CHRNA3,CIB4,CLDN9,CRLF1,CSE1L,CSNK1G3,CSTF3,DMRTA2,DNAJA2,EIF2AK1,ENO1,ERBB3,ERCC3,ERF,ERO1B,ESRRG,FAR2,FEZ1,FEZ2,FKBP11,FRA10AC1,FRMD4A,FUZ,GATA4,GCC1,GHR,GLI2,GTF2A1,HERC6,HK2,HLA-DMB,HOXB7,ICOSLG/LOC102723996,ILF2,INHBA,IRS1,IRX5,JPH3,KRIT1,LINC00599,MAD1L1,MAGEF1,MAP4K5,METTL16…
	Cancer,Organismal Injury and Abnormalities	Malignant solid tumor	7.32e-07	0.000444	ABLIM3,ACTN4,ARHGEF10L,BCKDHA,BCL11A,BCL7A,BMI1,BMP4,BZW1,C16orf72,C1GALT1,CAV1,CCT4,CD163,CDC20B,CDS2,CEP170B,CERKL,CHRNA3,CIB4,CLDN9,CRLF1,CSE1L,CSNK1G3,CSTF3,DMRTA2,DNAJA2,EIF2AK1,ENO1,ERBB3,ERCC3,ERF,ERO1B,ESRRG,FAR2,FEZ1,FEZ2,FGFBP2,FKBP11,FRA10AC1,FRMD4A,FUZ,GATA4,GCC1,GHR,GLI2,GTF2A1,HERC6,HK2,HLA-DMB,HOXB7,ICOSLG/LOC102723996,ILF2,INHBA,IRS1,IRX5,JPH3,KRIT1,LINC00599,MAD1L1,MAGEF1,MAP4K5,…
PCBs	Cancer,Organismal Injury and Abnormalities	Breast or pancreatic cancer	0.0135	0.0985	BNIP5,FBXO24,KLHL25,MKNK2,MUC21,PSMA3
	Cancer,Organismal Injury and Abnormalities	Anogenital cancer	0.0186	0.0985	BNIP5,FBXO24,KLHL25,MKNK2,MUC21,NHEJ1,PSMA3
	Cancer,Organismal Injury and Abnormalities	Head and neck carcinoma	0.0196	0.0985	BNIP5,FBXO24,KLHL25,MKNK2,MUC21,NDUFA10,NHEJ1,PSMA3
	Cancer,Organismal Injury and Abnormalities,Reproductive System Disease	Breast or gynecological cancer	0.0241	0.0985	BNIP5,KLHL25,MKNK2,MUC21,NHEJ1,PSMA3
	Cancer,Organismal Injury and Abnormalities	Abdominal adenocarcinoma	0.0309	0.0985	BNIP5,FBXO24,KLHL25,MKNK2,MUC21,NDUFA10,NHEJ1,PSMA3
	Cancer,Organismal Injury and Abnormalities	Malignant genitourinary solid tumor	0.0311	0.0985	BNIP5,FBXO24,KLHL25,MKNK2,MUC21,NHEJ1,PSMA3
	Cancer,Gastrointestinal Disease,Organismal Injury and Abnormalities	Digestive system cancer	0.0422	0.109	BNIP5,FBXO24,KLHL25,MKNK2,MUC21,NDUFA10,NHEJ1,PSMA3
	Cancer,Organismal Injury and Abnormalities,Reproductive System Disease	Breast or ovarian carcinoma	0.0453	0.112	BNIP5,KLHL25,MKNK2,MUC21
	Infectious Diseases	Viral Infection	0.0456	0.112	FBXO24,NDUFA10,PSMA3
	Cancer,Organismal Injury and Abnormalities,Reproductive System Disease	Genital tract cancer	0.0498	0.112	BNIP5,FBXO24,KLHL25,MKNK2,NHEJ1,PSMA3
PFASs	Post-Translational Modification	N-glycosylation of protein	6.23e-05	0.018	SERPINA1,SYVN1,TUSC3
	Cellular Assembly and Organization,Cellular Function and Maintenance,Cellular Movement,Nervous System Development and Function	Axonal transport	0.000176	0.0257	ARL8A,KIF1B,MAPK8IP1
	Nervous System Development and Function	Morphology of central nervous system	0.000241	0.0257	CISD2,CUX2,EBF1,KIF1B,MAPK8IP1,MYO16,SHANK2
	Nervous System Development and Function,Organ Morphology,Organismal Development	Size of brain	0.000339	0.0257	CUX2,EBF1,KIF1B,MYO16
	Nervous System Development and Function,Neurological Disease	Abnormal morphology of central nervous system	0.000542	0.0257	CISD2,CUX2,EBF1,KIF1B,MAPK8IP1,SHANK2
	Cancer,Organismal Injury and Abnormalities,Reproductive System Disease	Malignant mixed Mullerian tumor in endometrium	0.000709	0.0257	CUX2,KIF1B,MYL6B,MYO16,SERPINA1,SHANK2
	Nervous System Development and Function,Organ Morphology,Organismal Development	Morphology of brain	0.000975	0.0257	CUX2,EBF1,KIF1B,MAPK8IP1,MYO16,SHANK2
	Cancer,Organismal Injury and Abnormalities	Genitourinary carcinoma	0.0015	0.0259	AFF3,ALKAL1,ANKRD13B,CISD2,CORIN,CUX2,EBF1,ELK3,ILF3,KIF1B,MAPK8IP1,MCTP2,MYL6B,MYO16,MYO18A,PRKCA,RDM1,SERPINA1,SHANK2,SNRPG,SNX19,SPART,TUSC3
	Organismal Development	Morphology of head	0.0017	0.0283	CISD2,CUX2,EBF1,ELK3,KIF1B,MAPK8IP1,MYO16,SHANK2
	Nervous System Development and Function,Neurological Disease	Abnormal morphology of nervous system	0.00187	0.0305	CISD2,CUX2,EBF1,KIF1B,MAPK8IP1,MYO16,SHANK2

## Sheet: Table S8
Table S8: IPA Canonical Pathway
Chemical class	Ingenuity canonical pathways	P-value	Ratio	Molecules
OCPs	Palmitate Biosynthesis I (Animals)	0.0030903	0.5	FASN
	Fatty Acid Biosynthesis Initiation II	0.0030903	0.5	FASN
	Geranylgeranyldiphosphate Biosynthesis	0.00457088	0.333	GGPS1
	Trans, trans-farnesyl Diphosphate Biosynthesis	0.00776247	0.2	GGPS1
	Chondroitin Sulfate Degradation (Metazoa)	0.0245471	0.0625	HEXD
	Glutaryl-CoA Degradation	0.0245471	0.0625	HSD17B8
	Dermatan Sulfate Degradation (Metazoa)	0.025704	0.0588	HEXD
	Superpathway of Geranylgeranyldiphosphate Biosynthesis I (via Mevalonate)	0.0275423	0.0556	GGPS1
	Tryptophan Degradation III (Eukaryotic)	0.0346737	0.0435	HSD17B8
	Superpathway of Cholesterol Biosynthesis	0.0436516	0.0345	GGPS1
	Fatty Acid Î²-oxidation I	0.047863	0.0312	HSD17B8
PCBs	Oxidative Phosphorylation	0.0380189	0.00917	NDUFA10
	p38 MAPK Signaling	0.040738	0.00847	MKNK2
PBDE 47	Cleavage and Polyadenylation of Pre-mRNA	0.00177828	0.167	CSTF3,PABPN1
	Unfolded protein response	0.00323594	0.0536	DNAJA2,ERO1B,PPARG
	Cardiomyocyte Differentiation via BMP Receptors	0.00489779	0.1	BMP4,GATA4
	Glycolysis I	0.00831764	0.0769	ENO1,PFKP
	Role of JAK2 in Hormone-like Cytokine Signaling	0.0138038	0.0588	GHR,IRS1
	ILK Signaling	0.018197	0.0211	ACTN4,IRS1,PGF,PTGS2
	Branched-chain Î±-keto acid Dehydrogenase Complex	0.020893	0.25	BCKDHA
	Osteoarthritis Pathway	0.025704	0.019	GLI2,PGF,PPARG,PTGS2
	Assembly of RNA Polymerase II Complex	0.0288403	0.04	ERCC3,GTF2A1
	Adipogenesis pathway	0.0338844	0.0224	BMP4,ERCC3,PPARG
	Human Embryonic Stem Cell Pluripotency	0.0346737	0.0222	BMP4,INHBA,NOG
	Trehalose Degradation II (Trehalase)	0.0363078	0.143	HK2
	Salvage Pathways of Pyrimidine Deoxyribonucleotides	0.0416869	0.125	TK2
	Axonal Guidance Signaling	0.0436516	0.0124	ABLIM3,BMP4,GLI2,PGF,SEMA6B,TUBA8
	Factors Promoting Cardiogenesis in Vertebrates	0.0457088	0.02	BMP4,GATA4,NOG
	Regulation of Cellular Mechanics by Calpain Protease	0.0467735	0.0308	ACTN4,TLN1
PFASs	Histidine Degradation III	5.7544e-05	0.25	FTCD,MTHFD1
	Tetrahydrofolate Salvage from 5,10-methenyltetrahydrofolate	0.00724436	0.2	MTHFD1
	Folate Polyglutamylation	0.00724436	0.2	MTHFD1
	Apelin Cardiomyocyte Signaling Pathway	0.00912011	0.0202	MYL6B,PRKCA
	HGF Signaling	0.0112202	0.018	ELK3,PRKCA
	Estrogen Receptor Signaling	0.011749	0.00915	ATP5F1E,MYL6B,PRKCA
	Folate Transformations I	0.0128825	0.111	MTHFD1
	IL-12 Signaling and Production in Macrophages	0.0158489	0.0152	PRKCA,SERPINA1
	Corticotropin Releasing Hormone Signaling	0.0186209	0.0138	PRKCA,SLC39A7
	CXCR4 Signaling	0.0245471	0.012	MYL6B,PRKCA
	RhoGDI Signaling	0.0281838	0.0111	MYL6B,PRKCA
	Production of Nitric Oxide and Reactive Oxygen Species in Macrophages	0.0301995	0.0106	PRKCA,SERPINA1
	Synaptic Long Term Depression	0.030903	0.0106	PRKCA,SLC39A7
	ERK/MAPK Signaling	0.0316228	0.0104	ELK3,PRKCA
	Axonal Guidance Signaling	0.0323594	0.0062	MYL6B,PRKCA,SHANK2
	Gap Junction Signaling	0.0338844	0.0101	PRKCA,SLC39A7
	Thrombin Signaling	0.0363078	0.00962	MYL6B,PRKCA
	Huntington's Disease Signaling	0.0467735	0.00844	ATP5F1E,PRKCA

## Sheet: Table S9
Table S9: Network identified by Ingenuity Pathway Analysis
Chemical class	Molecules in Network	Score	Focus Molecules	Top Diseases and Functions
OCPs	5beta-dihydrotestosterone,6-hydroxy-enterolactone,ACTA2,Ahr-aryl hydrocarbon-Arnt-Esr1,AKNA,ALG10B,androst-4-ene-3beta,17beta-diol,ATP5F1B,equilenin,ESR1,ESR2,FASN,GARNL3,GGPS1,GMIP,H2BC10,KLRC4,LILRB5,LMX1A,PCDHB14,PIGT,PPARG,QRFP,RBM39,SH3PXD2B,SHH,SLC10A3,THNSL1,TRIM28,VIRMA,ZNF28,ZNF471,ZNF573,ZNF721,ZNF845	39	13	[Connective Tissue Disorders, Developmental Disorder, Metabolic Disease]
PBDE 47	Alp,BMP,BMP4,Cbp/p300,CG,CHRNA3,Collagen Alpha1,collagen type i (family),EGLN,ERBB3,ERK1/2,ESRRG,FAR2,FSH,GATA4,GHR,GLI2,HK2,HOXB7,INHBA,JAK,MSX2,NOG,NRG (family),p70 S6k,PGF,Smad,SMAD1/5/9,Smad2/3,SPRED2,TCF,Tgf beta,THSD4,ZHX2,ZNF300	35	18	[Embryonic Development, Organismal Development, Tissue Development]
	26s Proteasome,Ap1,BMI1,BZW1,caspase,CD3,Ck2,Creb,CRLF1,DNAJA2,ENO1,ERCC3,ERK,estrogen receptor,Hdac,Histone h3,Histone h4,Hsp70,Hsp90,ILF2,JPH3,MAD1L1,NID2,PABPN1,PCNP,PI3K (complex),PLK4,RNA polymerase II,SRC (family),TADA1,TFIIH,thymidine kinase,TUBA8,UBL5,Vegf	30	16	[Cell Cycle, Cellular Development, Cellular Growth and Proliferation]
	ABHD14B,APP,ARHGEF40,CACNG3,CD300LB,CDS2,CHAC2,DDX43,DNAJB14,DNAJB7,DNAJC4,Dstn/Dstnl1,FGFBP2,GLI4,GTF2A1,HSPA5,IL2,MCM2,METTL16,MYC,MYORG,Nc2,OLFM1,PFKP,PGP,POMGNT2,RNF126,RUFY1,SORL1,SPCS3,TRIM52,TRIM63,TYW3,ZBTB38,ZSCAN16	25	14	[Cancer, Cellular Development, Organismal Injury and Abnormalities]
	ADGRG2,ARHGEF10L,beta-estradiol,COL6A6,DRAP1,FEZ1,FEZ2,GCC1,GPR1,GPR139,GPR173,GPR45,GPR88,GRB2,HCRTR2,HRAS,HTR5A,Htr5b,HTR6,IRX5,KRT6A,Ntrk dimer,PARP8,PXDN,SDK1,SLC52A1,Sprr1b,SSR2,SSR3,TACR3,TMEM51,WASHC3,ZNF251,ZNF267,ZNF311	23	13	[Cell Death and Survival, Connective Tissue Development and Function, Skeletal and Muscular System Development and Function]
	ABLIM3,ACTN4,Akt,Alpha Actinin,Alpha catenin,BCR (complex),CD163,Collagen type I (complex),Collagen type IV,CSE1L,F Actin,Hsp27,ICOSLG/LOC102723996,Ifn gamma,Igm,LDL,LINC00599,MEF2,Mek,Nfat (family),NIPSNAP2,p85 (pik3r),Pdgf (complex),PDGF BB,PI3K (family),PI3K p85,PP2A,PTGS2,RACK1,Shc,Sos,STAT5a/b,TK2,TLN1,ZEB2	20	12	[Glomerular Injury, Organismal Injury and Abnormalities, Renal and Urological Disease]
	AMPK,BCL11A,CAV1,cytokine,EIF2AK1,ERF,GNRH,Growth hormone,Gsk3,HDL-cholesterol,hemoglobin,HERC6,HLA-DMB,Ige,IgG,IgG1,IKK (complex),IL1,Immunoglobulin,Interferon alpha,IRS1,Jnk,LDL-cholesterol,Lh,MTORC1,NDUFS6,NFkB (complex),Nr1h,P-TEFb,Pka,PPARG,SEMA6B,Tnf (family),TNKS1BP1,trypsin	18	11	[Connective Tissue Disorders, Metabolic Disease, Organismal Injury and Abnormalities]
	BCL7A,BICRAL,C16orf72,CARM1,CDC20B,CEP170B,CIB4,CLDN12,CLDN16,CLDN8,CLDN9,CSNK1G3,delta-aminolevulinic acid,DMRTA2,ELAVL1,FRA10AC1,FUZ,GJA3,H2-L,HMOX1,indole,MAN2C1,METTL21C,miR-519a-3p (and other miRNAs w/seed AAGUGCA),miR-675-3p (miRNAs w/seed UGUAUGC),PRKAA2,RAB2B,RELB,SKIDA1,SLC9A5,SNX19,SUZ12,TJP1,U2AF1L4,UBB	18	11	[Molecular Transport, Post-Translational Modification, Small Molecule Biochemistry]
	AQP11,ARRB1,BANCR,BCL2,BECN2,Bmyc,C1GALT1,CCND1,CERKL,CGA,D-galactose,FKBP11,Hsd3b1,IFNG,LUCAT1,MAGEF1,miR-451a (and other miRNAs w/seed AACCGUU),MRPL14,OPN3,PAH,PCBP2,PPM1A,PPM1G,PRDM11,PROKR2,RGS2,SCUBE1,SIRT1,SLC52A2,SS18-SSX2,STK38L,TACR3,TECPR2,TMEM158,TP53INP2	18	11	[Endocrine System Disorders, Organ Morphology, Reproductive System Development and Function]
	1,2-diacylglycerol,alpha2-adrenergic receptor,ARHGEF,BDKR,CCT4,CYTH1,Efna,ERO1B,Focal adhesion kinase,FRMD4A,ganglioside GD2,Grb2-Shc1-Sos,Insulin,Integrin,Integrin alpha 2 beta 1,Integrin Î±5-Î²,IRS1/2,KRIT1,MAP4K5,Mapk,Mapk kinase,NQO,P38 MAPK,PEX13,Pkc(s),Rac,RAS,Ras homolog,Rasgrp,RhoGap,S1PR4,Sh2b3,STAT,TSPAN,ZNF207	10	7	[Cancer, Cell Death and Survival, Organismal Injury and Abnormalities]
	AHCTF1,AHNAK,ANKFY1,ASCC3,BCKDHA,BCKDHB,BCL9L,CENPV,CISD3,CPSF4,CSTF2T,CSTF3,DCPS,EZH2,FAM136A,GPR68,IKZF1,IL18R1,MYO1F,NOC4L,NOL6,NOP16,NUP210,OR10H1,PRDM12,RSF1,SLTM,SON,SPOUT1,TRIM38,WDR43,WNT10B,ZMAT2,ZNF710,ZNF740	8	6	[Developmental Disorder, Hereditary Disorder, RNA Post-Transcriptional Modification]
PCBs	CAAP1,COX10,DENND5A,DNAJC14,FASTK,FBXO24,FBXO9,HSP90AA1,KLHL23/PHOSPHO2-KLHL23,KLHL25,KLHL29,MICB,MKNK2,MNX1,MT-ND4L,NDUFA10,NDUFA4L2,NDUFB2,NHEJ1,PAXX,PRR14L,PSMA3,RICTOR,SDHC,SHLD2,SRFBP1,STK10,TAOK3,TDRD9,THAP4,TINCR,TRIM25,TTI2,XRCC6,ZC3H7B	16	6	[Hereditary Disorder, Metabolic Disease, Neurological Disease]
	MUC21,Mucin	3	1	[Cancer, Organismal Injury and Abnormalities, Respiratory Disease]
	BNIP5,CAPRIN1,Ige,MAP3K8,TCOF1	3	1	[Auditory and Vestibular System Development and Function, Auditory Disease, Protein Synthesis]
PFASs	2'-fucosyllactose,26s Proteasome,Akt,Akt-Calmodulin-Hsp90-Nos3,ANGPT4,ANKRD13B,ATP5F1E,CNTN5,Cyp2j9,CYP4Z1,DOC2B,EBF1,ELK3,ERK1/2,ETS-ELK1,Hsp90,ILF3,Insulin,KIF1B,MAPK8IP1,MYL6B,MYO16,MYO18A,Pif,PRKCA,SERPINA1,SNRPG,SNX19,SPART,SYVN1,UBE2L3-KRAS,Ubiquitin,Ulbp,Vegf,Ybx1-ps3	43	17	[Cellular Development, Hematological System Development and Function, Hematopoiesis]
	Acnat1/Acnat2,AFF3,APP,C11orf52,C11orf71,CISD2,CORIN,CPED1,CUX2,CYB561D2,DTWD1,FGFR1,FTCD,GIMAP6,HIF1A,HNF4A,KIAA0513,Lrp1b,MCEE,MCTP2,NBPF3,NOL7,omega-muricholic acid,PURG,RDM1,RITA1,RNA polymerase II,SHANK2,Slc22a26,SLC39A7,STAT5B,TEX44,TMEM53,TP53TG5,tretinoin	22	10	[Auditory and Vestibular System Development and Function, Cellular Compromise, Embryonic Development]
	AGPAT5,ALKAL1,ARL8A,BNIP1,CCSAP,CNST,DHX32,EFCAB14,FAM49A,FANCD2,FGD2,Gm21818,GRAMD2B,HYDIN,MTHFD1,NUDT15,Otub1,PCMTD1,PPP1CA,PPP1R26,RIMBP2,RIMKLB,SNRNP25,STMN3,Tcstv3,TMEM106B,TMX1,TNIP2,TRABD,TUSC3,UBC,UBE3B,USP35,ZFAND2A,ZFAND3	12	6	[Connective Tissue Disorders, Developmental Disorder, Hereditary Disorder]

[truncated: 6 more sheets: Table S10, Table S11, Table S12, Table S13, Table S14, Table S15]
